# Supplementary material for: Assessing the causality between thyroid and breast neoplasms: A bidirectional Mendelian randomization study
Source: Front Oncol. 2022 Dec 5;12:973161. doi: 10.3389/fonc.2022.973161 (PMC9760946; doi:10.3389/fonc.2022.973161)
Supplement: Supplementary file 1 [file DataSheet_1.csv]

beta.exposure				eaf.exposure					samplesize.outcome		se.exposure
0.0375	0.184046558	0.033873136		0.4379	0.5621	1.1242	0.49228718		1080	32.86335345	0.0062	0.203752791		0.01667531		0.67847162		0.32152838	2.110145367
0.0988	0.462521271	0.213925926		0.403	0.597	1.194	0.481182		1080	32.86335345	0.0065	0.213611797		0.102937305							1058	50.38095238
0.045	0.207470666	0.043044077		0.3128	0.6872	1.3744	0.42991232		1080	32.86335345	0.0066	0.216898133		0.018505179										106.3111332
-0.0793	-0.38301939	0.146703853		0.6132	0.3868	0.7736	0.47437152		1080	32.86335345	0.0063	0.207039127		0.06959213
0.0364	0.167820716	0.028163793		0.6641	0.3359	0.6718	0.44614238		1080	32.86335345	0.0066	0.216898133		0.012565062
-0.0591	-0.256907961	0.066001701		0.2817	0.7183	1.4366	0.40469022		1080	32.86335345	0.007	0.230043474		0.026710243
0.0578	0.179469183	0.032209188		0.1121	0.8879	1.7758	0.19906718		1080	32.86335345	0.0098	0.322060864		0.006411792
0.0395	0.174195177	0.03034396		0.3034	0.6966	1.3932	0.42269688		1080	32.86335345	0.0069	0.226757139		0.012826297
-0.0425	-0.208586099	0.043508161		0.4748	0.5252	1.0504	0.49872992		1080	32.86335345	0.0062	0.203752791		0.021698822
0.0433	0.20270416	0.041088977		0.4318	0.5682	1.1364	0.49069752		1080	32.86335345	0.0065	0.213611797		0.020162259
0.0663	0.325394315	0.10588146		0.5263	0.4737	0.9474	0.49861662		1080	32.86335345	0.0062	0.203752791		0.052794256
0.0992	0.47164998	0.222453704		0.6196	0.3804	0.7608	0.47139168		1080	32.86335345	0.0064	0.210325462		0.104862825
0.0778	0.285226339	0.081354064		0.8261	0.1739	0.3478	0.28731758		1080	32.86335345	0.0083	0.272765834		0.023374453
0.0443	0.184658366	0.034098712		0.766	0.234	0.468	0.358488		1080	32.86335345	0.0073	0.23990248		0.012223979
0.0512	0.213420053	0.045548119		0.7643	0.2357	0.4714	0.36029102		1080	32.86335345	0.0073	0.23990248		0.016410578
-0.0618	-0.276546193	0.076477797		0.7124	0.2876	0.5752	0.40977248		1080	32.86335345	0.0068	0.223470803		0.031338497
-0.0725	-0.334258295	0.111728608		0.3436	0.6564	1.3128	0.45107808		1080	32.86335345	0.0066	0.216898133		0.050398326
0.1039	0.322609828	0.104077101		0.8819	0.1181	0.2362	0.20830478		1080	32.86335345	0.0098	0.322060864		0.021679758
-0.0365	-0.170870712	0.0291968		0.3531	0.6469	1.2938	0.45684078		1080	32.86335345	0.0065	0.213611797		0.013338289
0.0463	0.216748328	0.046979838		0.3429	0.6571	1.3142	0.45063918		1080	32.86335345	0.0065	0.213611797		0.021170956
-0.0478	-0.223770412	0.050073197		0.3504	0.6496	1.2992	0.45523968		1080	32.86335345	0.0065	0.213611797		0.022795306
