# Supplementary material for: Assessing the causality between thyroid and breast neoplasms: A bidirectional Mendelian randomization study
Source: Front Oncol. 2022 Dec 5;12:973161. doi: 10.3389/fonc.2022.973161 (PMC9760946; doi:10.3389/fonc.2022.973161)
Supplement: Supplementary file 2 [file DataSheet_2.csv]

beta.exposure			eaf.exposure				samplesize.outcome		se.exposure
2.08667	0.042629169	0.001817246	0.6861	0.3139	0.6278	0.43073358	228951	478.4882444	0.1023	48.9493474		0.000782749
3.0297	0.031706645	0.001005311	0.8437	0.1563	0.3126	0.26374062	228951	478.4882444	0.1997	95.5541024		0.000265141		0.068653513
2.05416	0.040159222	0.001612763	0.7295	0.2705	0.541	0.3946595	228951	478.4882444	0.1069	51.15039332		0.000636492
1.29088	0.029617193	0.000877178	0.4387	0.5613	1.1226	0.49248462	228951	478.4882444	0.09109	43.58549418		0.000431997			228634	723.5253165
-1.20397	-0.026172203	0.000684984	0.2828	0.7172	1.4344	0.40564832	228951	478.4882444	0.09614	46.00185981		0.000277863
0.540426	0.013261062	0.000175856	0.5615	0.4385	0.877	0.4924355	228951	478.4882444	0.08517	40.75284377		8.65976E-05					53.3341303
0.625938	0.014711623	0.000216432	0.3819	0.6181	1.2362	0.47210478	228951	478.4882444	0.08892	42.54717469		0.000102179
-0.521044	-0.012427961	0.000154454	0.356	0.644	1.288	0.458528	228951	478.4882444	0.08762	41.92513997		7.08216E-05		0.931346487		0.073714256
0.560016	0.01349615	0.000182146	0.6336	0.3664	0.7328	0.46430208	228951	478.4882444	0.08672	41.49450055		8.45708E-05
0.541161	0.01310978	0.000171866	0.4367	0.5633	1.1266	0.49198622	228951	478.4882444	0.08627	41.27918084		8.45559E-05
0.663588	0.01634079	0.000267021	0.5398	0.4602	0.9204	0.49683192	228951	478.4882444	0.08487	40.6092973		0.000132665
-0.57412	-0.014041689	0.000197169	0.4441	0.5559	1.1118	0.49375038	228951	478.4882444	0.08545	40.88682048		9.73523E-05
-0.683197	-0.012203624	0.000148928	0.1507	0.8493	1.6986	0.25597902	228951	478.4882444	0.117	55.98312459		3.81226E-05
-0.552169	-0.012505273	0.000156382	0.3019	0.6981	1.3962	0.42151278	228951	478.4882444	0.09228	44.15489519		6.59169E-05
-3.89026	-0.019473808	0.000379229	0.07807	0.92193	1.84386	0.14395015	228951	478.4882444	0.4175	199.768842		5.45901E-05
0.468245	0.011475053	0.000131677	0.5832	0.4168	0.8336	0.48615552	228951	478.4882444	0.08528	40.80547748		6.40154E-05
0.768302	0.01666687	0.000277785	0.7425	0.2575	0.515	0.3823875	228951	478.4882444	0.09634	46.09755746		0.000106221
0.700575	0.011675778	0.000136324	0.8724	0.1276	0.2552	0.22263648	228951	478.4882444	0.1254	60.00242584		3.03506E-05
0.573233	0.014019995	0.00019656	0.5246	0.4754	0.9508	0.49878968	228951	478.4882444	0.08545	40.88682048		9.80422E-05
-0.650854	-0.015415116	0.000237626	0.3478	0.6522	1.3044	0.45367032	228951	478.4882444	0.08824	42.22180268		0.000107804
1.97472	0.043634996	0.001904013	0.5565	0.4435	0.887	0.4936155	228951	478.4882444	0.09458	45.25541815		0.00093985
-0.763141	-0.014252906	0.000203145	0.1699	0.8301	1.6602	0.28206798	228951	478.4882444	0.1119	53.54283454		5.73008E-05
-1.96184	-0.04059485	0.001647942	0.323	0.677	1.354	0.437342	228951	478.4882444	0.101	48.32731268		0.000720714
-2.3086	-0.041061948	0.001686084	0.2502	0.7498	1.4996	0.37519992	228951	478.4882444	0.1175	56.22236871		0.000632618
-0.579461	-0.0142039	0.000201751	0.431	0.569	1.138	0.490478	228951	478.4882444	0.08526	40.79590771		9.89543E-05
0.553559	0.013447536	0.000180836	0.5979	0.4021	0.8042	0.48083118	228951	478.4882444	0.08603	41.16434366		8.69517E-05
-2.45877	-0.033216687	0.001103348	0.1618	0.8382	1.6764	0.27124152	228951	478.4882444	0.1547	74.0221314		0.000299274
-0.735011	-0.013106748	0.000171787	0.1515	0.8485	1.697	0.2570955	228951	478.4882444	0.1172	56.07882224		4.41656E-05
-0.761854	-0.016451855	0.000270664	0.2569	0.7431	1.4862	0.38180478	228951	478.4882444	0.09678	46.30809229		0.000103341
2.06593	0.036070335	0.001301069	0.7805	0.2195	0.439	0.3426395	228951	478.4882444	0.1197	57.27504285		0.000445798
-0.493805	-0.011740736	0.000137845	0.351	0.649	1.298	0.455598	228951	478.4882444	0.0879	42.05911668		6.28019E-05
-0.67629	-0.016598813	0.000275521	0.4948	0.5052	1.0104	0.49994592	228951	478.4882444	0.08515	40.74327401		0.000137745
-2.36542	-0.020301963	0.00041217	0.06557	0.93443	1.86886	0.12254115	228951	478.4882444	0.2435	116.5118875		5.05077E-05
-0.515336	-0.012476931	0.000155674	0.3838	0.6162	1.2324	0.47299512	228951	478.4882444	0.08632	41.30310525		7.3633E-05
-2.09883	-0.045758161	0.002093809	0.4017	0.5983	1.1966	0.48067422	228951	478.4882444	0.09586	45.86788311		0.00100644
0.493476	0.012206452	0.000148997	0.4889	0.5111	1.0222	0.49975358	228951	478.4882444	0.08449	40.42747177		7.4462E-05
0.555997	0.013279849	0.000176354	0.6498	0.3502	0.7004	0.45511992	228951	478.4882444	0.0875	41.86772138		8.02624E-05
-1.90314	-0.035832449	0.001283964	0.2544	0.7456	1.4912	0.37936128	228951	478.4882444	0.111	53.11219513		0.000487086
0.519984	0.012695358	0.000161172	0.4628	0.5372	1.0744	0.49723232	228951	478.4882444	0.0856	40.95859372		8.014E-05
-0.563172	-0.013700173	0.000187695	0.3876	0.6124	1.2248	0.47473248	228951	478.4882444	0.08591	41.10692507		8.91048E-05
-0.667829	-0.015936357	0.000253967	0.566	0.434	0.868	0.491288	228951	478.4882444	0.08758	41.90600044		0.000124771
-0.79518	-0.014811578	0.000219383	0.1695	0.8305	1.661	0.2815395	228951	478.4882444	0.1122	53.68638102		6.17649E-05
2.17068	0.046404846	0.00215341	0.5074	0.4926	0.9852	0.49989048	228951	478.4882444	0.09776	46.77701077		0.001076469
-1.81708	-0.039594867	0.001567753	0.3553	0.6447	1.2894	0.45812382	228951	478.4882444	0.09591	45.89180752		0.000718225
-0.715802	-0.015016721	0.000225502	0.2295	0.7705	1.541	0.3536595	228951	478.4882444	0.09962	47.6669989		7.97509E-05
-0.726497	-0.017679522	0.000312565	0.4264	0.5736	1.1472	0.48916608	228951	478.4882444	0.08588	41.09257043		0.000152896
0.519984	0.012695358	0.000161172	0.4327	0.5673	1.1346	0.49094142	228951	478.4882444	0.0856	40.95859372		7.91261E-05
0.809232	0.017766851	0.000315661	0.7254	0.2746	0.5492	0.39838968	228951	478.4882444	0.09519	45.54729598		0.000125756
0.614706	0.015126382	0.000228807	0.5486	0.4514	0.9028	0.49527608	228951	478.4882444	0.08493	40.63800659		0.000113323
-0.665532	-0.016423493	0.000269731	0.464	0.536	1.072	0.497408	228951	478.4882444	0.08469	40.52316942		0.000134166
2.13962	0.042105697	0.00177289	0.6931	0.3069	0.6138	0.42542478	228951	478.4882444	0.1062	50.81545155		0.000754231
0.574364	0.013972439	0.000195229	0.439	0.561	1.122	0.492558	228951	478.4882444	0.08591	41.10692507		9.61616E-05
0.528862	0.012423029	0.000154332	0.3667	0.6333	1.2666	0.46446222	228951	478.4882444	0.08897	42.5710991		7.16812E-05
0.661656	0.013865488	0.000192252	0.2657	0.7343	1.4686	0.39020702	228951	478.4882444	0.09973	47.71963261		7.5018E-05
0.635518	0.015546985	0.000241709	0.4797	0.5203	1.0406	0.49917582	228951	478.4882444	0.08543	40.87725072		0.000120655
0.661455	0.014819737	0.000219625	0.7209	0.2791	0.5582	0.40240638	228951	478.4882444	0.09328	44.63338343		8.83783E-05
0.592578	0.011541826	0.000133214	0.8162	0.1838	0.3676	0.30003512	228951	478.4882444	0.1073	51.34178862		3.99688E-05
-0.606236	-0.013488577	0.000181942	0.2716	0.7284	1.4568	0.39566688	228951	478.4882444	0.09393	44.94440079		7.19883E-05
2.06436	0.045147949	0.002038337	0.5571	0.4429	0.8858	0.49347918	228951	478.4882444	0.09556	45.72433663		0.001005877
-0.531709	-0.013107182	0.000171798	0.462	0.538	1.076	0.497112	228951	478.4882444	0.08478	40.56623336		8.5403E-05
-0.613597	-0.015088433	0.000227661	0.4337	0.5663	1.1326	0.49120862	228951	478.4882444	0.08499	40.66671589		0.000111829
-0.538026	-0.011958193	0.000142998	0.2722	0.7278	1.4556	0.39621432	228951	478.4882444	0.09403	44.99224962		5.6658E-05
-0.669235	-0.014578326	0.000212528	0.2538	0.7462	1.4924	0.37877112	228951	478.4882444	0.09594	45.90616216		8.04993E-05
0.681416	0.016507498	0.000272497	0.5805	0.4195	0.839	0.4870395	228951	478.4882444	0.08627	41.27918084		0.000132717
-2.16631	-0.032831072	0.001077879	0.1798	0.8202	1.6404	0.29494392	228951	478.4882444	0.1379	65.9835289		0.000317914
-2.72159	-0.017830386	0.000317923	0.05297	0.94703	1.89406	0.100328358	228951	478.4882444	0.319	152.63775		3.18967E-05
-2.42838	-0.041027559	0.001683261	0.2524	0.7476	1.4952	0.37738848	228951	478.4882444	0.1237	59.18899583		0.000635243
-0.563523	-0.013809984	0.000190716	0.4533	0.5467	1.0934	0.49563822	228951	478.4882444	0.08528	40.80547748		9.4526E-05
-0.579283	-0.014078992	0.000198218	0.3925	0.6075	1.215	0.4768875	228951	478.4882444	0.08599	41.14520413		9.45277E-05
-0.555649	-0.012825927	0.000164504	0.3045	0.6955	1.391	0.4235595	228951	478.4882444	0.09054	43.32232565		6.96774E-05
2.13369	0.036431632	0.001327264	0.7752	0.2248	0.4496	0.34852992	228951	478.4882444	0.1224	58.56696111		0.000462591
0.624741	0.014655471	0.000214783	0.6688	0.3312	0.6624	0.44301312	228951	478.4882444	0.08909	42.62851769		9.51516E-05
-2.0159	-0.037819216	0.001430293	0.2479	0.7521	1.5042	0.37289118	228951	478.4882444	0.1114	53.30359042		0.000533344
-0.517179	-0.012815514	0.000164237	0.4494	0.5506	1.1012	0.49487928	228951	478.4882444	0.08434	40.35569853		8.12777E-05
0.6362	0.015476711	0.000239529	0.6027	0.3973	0.7946	0.47890542	228951	478.4882444	0.08591	41.10692507		0.000114712
0.71393	0.017448876	0.000304463	0.4602	0.5398	1.0796	0.49683192	228951	478.4882444	0.08551	40.91552978		0.000151267
-1.89712	-0.036779411	0.001352725	0.2652	0.7348	1.4696	0.38973792	228951	478.4882444	0.1078	51.58103274		0.000527208
2.13453	0.042976757	0.001847002	0.677	0.323	0.646	0.437342	228951	478.4882444	0.1038	49.66707977		0.000807771
0.531804	0.01232179	0.000151826	0.355	0.645	1.29	0.45795	228951	478.4882444	0.0902	43.15963964		6.95289E-05
2.20003	0.041609745	0.001731371	0.7255	0.2745	0.549	0.3982995	228951	478.4882444	0.1105	52.872951		0.000689604
0.643595	0.015737208	0.00024766	0.5569	0.4431	0.8862	0.49352478	228951	478.4882444	0.08547	40.89639025		0.000122226
0.530178	0.012344332	0.000152383	0.6763	0.3237	0.6474	0.43783662	228951	478.4882444	0.08976	42.94910481		6.67187E-05
0.5449	0.013295913	0.000176781	0.5615	0.4385	0.877	0.4924355	228951	478.4882444	0.08565	40.98251813		8.70534E-05
-0.528862	-0.013069373	0.000170809	0.5111	0.4889	0.9778	0.49975358	228951	478.4882444	0.08457	40.46575083		8.53622E-05
-0.463105	-0.011457918	0.000131284	0.5004	0.4996	0.9992	0.49999968	228951	478.4882444	0.08447	40.417902		6.56419E-05
-1.92073	-0.040375814	0.001630206	0.3339	0.6661	1.3322	0.44482158	228951	478.4882444	0.09942	47.57130126		0.000725151
-0.523573	-0.012535495	0.000157139	0.3622	0.6378	1.2756	0.46202232	228951	478.4882444	0.08729	41.76723885		7.26016E-05
-0.882856	-0.016637461	0.000276805	0.1736	0.8264	1.6528	0.28692608	228951	478.4882444	0.1109	53.0643463		7.94226E-05
0.502031	0.012397523	0.000153699	0.5009	0.4991	0.9982	0.49999838	228951	478.4882444	0.08463	40.49446012		7.6849E-05
-0.543693	-0.012581912	0.000158304	0.318	0.682	1.364	0.433752	228951	478.4882444	0.09031	43.21227335		6.86649E-05
-0.625862	-0.015144132	0.000229345	0.3825	0.6175	1.235	0.4723875	228951	478.4882444	0.08637	41.32702967		0.00010834
-0.604038	-0.013489938	0.000181978	0.2695	0.7305	1.461	0.3937395	228951	478.4882444	0.09358	44.77692991		7.16521E-05
-0.481752	-0.01160333	0.000134637	0.3651	0.6349	1.2698	0.46360398	228951	478.4882444	0.08677	41.51842496		6.24184E-05
-0.66068	-0.015448259	0.000238649	0.3276	0.6724	1.3448	0.44055648	228951	478.4882444	0.08938	42.76727928		0.000105138
-0.546626	-0.013211543	0.000174545	0.4108	0.5892	1.1784	0.48408672	228951	478.4882444	0.08647	41.37487849		8.44949E-05
-1.9929	-0.044167472	0.001950766	0.4527	0.5473	1.0946	0.49552542	228951	478.4882444	0.0943	45.12144144		0.000966654
0.561943	0.012670335	0.000160537	0.7109	0.2891	0.5782	0.41104238	228951	478.4882444	0.09269	44.35107537		6.59877E-05
0.606052	0.014983999	0.00022452	0.5282	0.4718	0.9436	0.49840952	228951	478.4882444	0.08453	40.4466113		0.000111903
-0.480296	-0.011383285	0.000129579	0.3512	0.6488	1.2976	0.45571712	228951	478.4882444	0.08818	42.19309339		5.90514E-05
-2.46876	-0.024522337	0.000601345	0.09253	0.90747	1.81494	0.167936398	228951	478.4882444	0.2104	100.6739266		0.000100988
2.62073	0.051044774	0.002605569	0.6349	0.3651	0.7302	0.46360398	228951	478.4882444	0.1073	51.34178862		0.001207952
-2.07864	-0.045157817	0.002039228	0.475	0.525	1.05	0.49875	228951	478.4882444	0.0962	46.03056911		0.001017065
-0.568278	-0.013821168	0.000191025	0.4229	0.5771	1.1542	0.48811118	228951	478.4882444	0.08593	41.11649484		9.32413E-05
2.44369	0.040087171	0.001606981	0.7677	0.2323	0.4646	0.35667342	228951	478.4882444	0.1274	60.95940233		0.000573168
-1.97041	-0.043025707	0.001851211	0.4096	0.5904	1.1808	0.48365568	228951	478.4882444	0.09571	45.79610987		0.000895349
-0.639227	-0.014344791	0.000205773	0.2865	0.7135	1.427	0.4088355	228951	478.4882444	0.09313	44.5616102		8.41273E-05
-2.95459	-0.021175732	0.000448412	0.0774	0.9226	1.8452	0.14281848	228951	478.4882444	0.2916	139.5271721		6.40415E-05
-0.748237	-0.012828155	0.000164562	0.1366	0.8634	1.7268	0.23588088	228951	478.4882444	0.1219	58.32771699		3.88169E-05
-0.581248	-0.01137415	0.000129371	0.1881	0.8119	1.6238	0.30543678	228951	478.4882444	0.1068	51.1025445		3.95147E-05
0.666895	0.016484378	0.000271735	0.5191	0.4809	0.9618	0.49927038	228951	478.4882444	0.08455	40.45618106		0.000135669
-0.692547	-0.011532787	0.000133005	0.1303	0.8697	1.7394	0.22664382	228951	478.4882444	0.1255	60.05027467		3.01448E-05
-0.64531	-0.011636267	0.000135403	0.1525	0.8475	1.695	0.2584875	228951	478.4882444	0.1159	55.45678752		3.49999E-05
0.464738	0.01154479	0.000133282	0.5294	0.4706	0.9412	0.49827128	228951	478.4882444	0.08413	40.255216		6.64107E-05
-0.569515	-0.012968383	0.000168179	0.291	0.709	1.418	0.412638	228951	478.4882444	0.09178	43.91565107		6.9397E-05
-0.570753	-0.011949765	0.000142797	0.223	0.777	1.554	0.346542	228951	478.4882444	0.09982	47.76269655		4.94851E-05
-0.565634	-0.011739099	0.000137806	0.2214	0.7786	1.5572	0.34476408	228951	478.4882444	0.1007	48.18376621		4.75107E-05
-0.623435	-0.014900806	0.000222034	0.3795	0.6205	1.241	0.4709595	228951	478.4882444	0.08744	41.83901209		0.000104569
-0.510826	-0.012200951	0.000148863	0.3482	0.6518	1.3036	0.45391352	228951	478.4882444	0.0875	41.86772138		6.7571E-05
0.520035	0.012476515	0.000155663	0.6276	0.3724	0.7448	0.46743648	228951	478.4882444	0.08711	41.68111097		7.27628E-05
0.581785	0.013644726	0.000186179	0.6646	0.3354	0.6708	0.44581368	228951	478.4882444	0.08911	42.63808746		8.30009E-05
0.652773	0.015989691	0.00025567	0.5473	0.4527	0.9054	0.49552542	228951	478.4882444	0.08532	40.82461701		0.000126691
-0.674325	-0.0135769	0.000184332	0.2041	0.7959	1.5918	0.32488638	228951	478.4882444	0.1038	49.66707977		5.9887E-05
0.520708	0.012902961	0.000166486	0.5171	0.4829	0.9658	0.49941518	228951	478.4882444	0.08434	40.35569853		8.31458E-05
0.632805	0.013606059	0.000185125	0.7554	0.2446	0.4892	0.36954168	228951	478.4882444	0.0972	46.50905735		6.84113E-05
0.498403	0.012229895	0.00014957	0.5337	0.4663	0.9326	0.49772862	228951	478.4882444	0.08517	40.75284377		7.44454E-05
-0.641884	-0.015256264	0.000232754	0.3552	0.6448	1.2896	0.45806592	228951	478.4882444	0.08793	42.07347133		0.000106616
0.628609	0.015088316	0.000227657	0.4127	0.5873	1.1746	0.48475742	228951	478.4882444	0.08707	41.66197144		0.000110359
-0.687762	-0.012972603	0.000168288	0.1705	0.8295	1.659	0.2828595	228951	478.4882444	0.1108	53.01649748		4.7602E-05
-0.760784	-0.013406191	0.000179726	0.1458	0.8542	1.7084	0.24908472	228951	478.4882444	0.1186	56.74870578		4.4767E-05
0.493969	0.012184037	0.000148451	0.5286	0.4714	0.9428	0.49836408	228951	478.4882444	0.08473	40.54230895		7.39825E-05
-0.59602	-0.013357978	0.000178436	0.2848	0.7152	1.4304	0.40737792	228951	478.4882444	0.09325	44.61902879		7.26907E-05
-0.594431	-0.014289286	0.000204184	0.5642	0.4358	0.8716	0.49175672	228951	478.4882444	0.08694	41.59976797		0.000100409
0.627547	0.01487659	0.000221313	0.6493	0.3507	0.7014	0.45541902	228951	478.4882444	0.08816	42.18352362		0.00010079
-1.08146	-0.015343924	0.000235436	0.09948	0.90052	1.80104	0.179167459	228951	478.4882444	0.1473	70.4813184		4.21825E-05
-0.623261	-0.013757529	0.00018927	0.6889	0.3111	0.6222	0.42863358	228951	478.4882444	0.09468	45.30326698		8.11273E-05
-0.530858	-0.012806746	0.000164013	0.387	0.613	1.226	0.474462	228951	478.4882444	0.08663	41.45143661		7.78178E-05
2.01066	0.043978121	0.001934075	0.6064	0.3936	0.7872	0.47735808	228951	478.4882444	0.09555	45.71955175		0.000923246
0.612674	0.014893997	0.000221831	0.5664	0.4336	0.8672	0.49118208	228951	478.4882444	0.08597	41.13563437		0.000108959
2.76208	0.030852559	0.00095188	0.8548	0.1452	0.2904	0.24823392	228951	478.4882444	0.1871	89.52515052		0.000236289
0.629797	0.011900746	0.000141628	0.8258	0.1742	0.3484	0.28770872	228951	478.4882444	0.1106	52.92079983		4.07475E-05
-0.63074	-0.014725126	0.000216829	0.6228	0.3772	0.7544	0.46984032	228951	478.4882444	0.08952	42.83426764		0.000101875
1.55878	0.028753032	0.000826737	0.2728	0.7272	1.4544	0.39676032	228951	478.4882444	0.1133	54.21271809		0.000328016
0.530858	0.012739102	0.000162285	0.6178	0.3822	0.7644	0.47224632	228951	478.4882444	0.08709	41.6715412		7.66384E-05
-1.34861	-0.031226246	0.000975078	0.407	0.593	1.186	0.482702	228951	478.4882444	0.09026	43.18834894		0.000470672
-4.65111	-0.013623584	0.000185602	0.06173	0.93827	1.87654	0.115838814	228951	478.4882444	0.7135	341.4013624		2.14999E-05
0.586119	0.014407659	0.000207581	0.4862	0.5138	1.0276	0.49961912	228951	478.4882444	0.08502	40.68107054		0.000103711
-0.54974	-0.013582104	0.000184474	0.4901	0.5099	1.0198	0.49980398	228951	478.4882444	0.08459	40.47532059		9.22006E-05
-0.740239	-0.013582414	0.000184482	0.161	0.839	1.678	0.270158	228951	478.4882444	0.1139	54.49981103		4.98393E-05
-0.66456	-0.011671212	0.000136217	0.1425	0.8575	1.715	0.2443875	228951	478.4882444	0.119	56.94010108		3.32898E-05
0.473747	0.011588146	0.000134285	0.4435	0.5565	1.113	0.4936155	228951	478.4882444	0.08544	40.8820356		6.62852E-05
0.529499	0.013011266	0.000169293	0.5795	0.4205	0.841	0.4873595	228951	478.4882444	0.08505	40.69542518		8.25066E-05
-2.49532	-0.028669642	0.000821948	0.1243	0.8757	1.7514	0.21769902	228951	478.4882444	0.1819	87.03701165		0.000178937
2.18214	0.046602169	0.002171762	0.5235	0.4765	0.953	0.4988955	228951	478.4882444	0.09786	46.82485959		0.001083482
-0.537078	-0.013289695	0.000176616	0.5128	0.4872	0.9744	0.49967232	228951	478.4882444	0.08446	40.41311712		8.82501E-05
-2.21733	-0.030831885	0.000950605	0.1522	0.8478	1.6956	0.25807032	228951	478.4882444	0.1503	71.91678313		0.000245323
-1.47622	-0.033977699	0.001154484	0.4297	0.5703	1.1406	0.49011582	228951	478.4882444	0.0908	43.44673259		0.000565831
-2.07227	-0.036858461	0.001358546	0.2377	0.7623	1.5246	0.36239742	228951	478.4882444	0.1175	56.22236871		0.000492334
1.93167	0.02619745	0.000686306	0.1822	0.8178	1.6356	0.29800632	228951	478.4882444	0.1541	73.73503846		0.000204524
-0.593121	-0.014231605	0.000202539	0.3695	0.6305	1.261	0.4659395	228951	478.4882444	0.0871	41.67632608		9.43707E-05
-0.634312	-0.015195535	0.000230904	0.3642	0.6358	1.2716	0.46311672	228951	478.4882444	0.08724	41.74331444		0.000106936
0.603672	0.014819963	0.000219631	0.5178	0.4822	0.9644	0.49936632	228951	478.4882444	0.08513	40.73370424		0.000109676
0.532978	0.012434461	0.000154616	0.3534	0.6466	1.2932	0.45701688	228951	478.4882444	0.08958	42.86297693		7.0662E-05
-0.487966	-0.011948538	0.000142768	0.5534	0.4466	0.8932	0.49429688	228951	478.4882444	0.08535	40.83897166		7.05696E-05
0.632428	0.015462343	0.000239084	0.5341	0.4659	0.9318	0.49767438	228951	478.4882444	0.08548	40.90117513		0.000118986
1.98268	0.043284589	0.001873556	0.5852	0.4148	0.8296	0.48548192	228951	478.4882444	0.09573	45.80567963		0.000909577
-2.21183	-0.040126196	0.001610112	0.2611	0.7389	1.4778	0.38585358	228951	478.4882444	0.1152	55.12184575		0.000621267
-2.72098	-0.024291407	0.000590072	0.09072	0.90928	1.81856	0.164979763	228951	478.4882444	0.2341	112.014098		9.735E-05
0.565314	0.013970184	0.000195166	0.4991	0.5009	1.0018	0.49999838	228951	478.4882444	0.08457	40.46575083		9.75827E-05
1.83822	0.037298296	0.001391163	0.7066	0.2934	0.5868	0.41463288	228951	478.4882444	0.103	49.28428917		0.000576822
-0.481429	-0.011909871	0.000141845	0.4428	0.5572	1.1144	0.49345632	228951	478.4882444	0.08448	40.42268688		6.99943E-05
-2.6709	-0.039392769	0.00155179	0.2195	0.7805	1.561	0.3426395	228951	478.4882444	0.1417	67.80178423		0.000531705
-0.584113	-0.011451659	0.00013114	0.1934	0.8066	1.6132	0.31199288	228951	478.4882444	0.1066	51.00684685		4.09149E-05
-0.635822	-0.014855386	0.000220682	0.3306	0.6694	1.3388	0.44260728	228951	478.4882444	0.08945	42.80077346		9.76757E-05
-2.04253	-0.044364115	0.001968175	0.4283	0.5717	1.1434	0.48971822	228951	478.4882444	0.09622	46.04013887		0.000963851
0.53883	0.0126757	0.000160673	0.3802	0.6198	1.2396	0.47129592	228951	478.4882444	0.08884	42.50889563		7.57247E-05
0.539397	0.011614405	0.000134894	0.7539	0.2461	0.4922	0.37106958	228951	478.4882444	0.09706	46.442069		5.00552E-05
2.07545	0.038453148	0.001478645	0.7392	0.2608	0.5216	0.38556672	228951	478.4882444	0.1128	53.97347396		0.000570116
-0.644167	-0.015116265	0.000228501	0.3292	0.6708	1.3416	0.44165472	228951	478.4882444	0.08906	42.61416304		0.000100919
0.617483	0.015266619	0.00023307	0.5349	0.4651	0.9302	0.49756398	228951	478.4882444	0.08453	40.4466113		0.000115967
0.590561	0.014503203	0.000210343	0.4738	0.5262	1.0524	0.49862712	228951	478.4882444	0.0851	40.7193496		0.000104883
0.69816	0.017171889	0.000294874	0.5227	0.4773	0.9546	0.49896942	228951	478.4882444	0.08497	40.65714612		0.000147133
0.491023	0.011663976	0.000136048	0.6535	0.3465	0.693	0.4528755	228951	478.4882444	0.08798	42.09739574		6.1613E-05
1.35363	0.031573352	0.000996877	0.5621	0.4379	0.8758	0.49228718	228951	478.4882444	0.0896	42.8725467		0.00049075
1.974	0.037675737	0.001419461	0.7455	0.2545	0.509	0.3794595	228951	478.4882444	0.1095	52.39446276		0.000538628
0.700978	0.016562858	0.000274328	0.6535	0.3465	0.693	0.4528755	228951	478.4882444	0.08845	42.32228521		0.000124237
0.626049	0.013885063	0.000192795	0.7303	0.2697	0.5394	0.39392382	228951	478.4882444	0.09423	45.08794727		7.59465E-05
0.631112	0.015439199	0.000238369	0.553	0.447	0.894	0.494382	228951	478.4882444	0.08543	40.87725072		0.000117845
0.486458	0.011862965	0.00014073	0.5791	0.4209	0.8418	0.48748638	228951	478.4882444	0.0857	41.00644254		6.86039E-05
-0.583332	-0.014310536	0.000204791	0.5443	0.4557	0.9114	0.49607502	228951	478.4882444	0.08519	40.76241354		0.000101592
-0.500545	-0.012134286	0.000147241	0.3887	0.6113	1.2226	0.47522462	228951	478.4882444	0.08621	41.25047155		6.99725E-05
-2.29165	-0.035635081	0.001269859	0.2048	0.7952	1.5904	0.32571392	228951	478.4882444	0.1344	64.30882004		0.000413611
2.3758	0.035669693	0.001272327	0.8158	0.1842	0.3684	0.30054072	228951	478.4882444	0.1392	66.60556362		0.000382386
2.30409	0.032383009	0.001048659	0.8429	0.1571	0.3142	0.26483918	228951	478.4882444	0.1487	71.15120194		0.000277726
-2.09476	-0.04173376	0.001741707	0.3152	0.6848	1.3696	0.43169792	228951	478.4882444	0.1049	50.19341683		0.000751891
-0.689952	-0.016168887	0.000261433	0.3463	0.6537	1.3074	0.45275262	228951	478.4882444	0.08918	42.67158163		0.000118364
2.26433	0.029411177	0.000865017	0.8659	0.1341	0.2682	0.23223438	228951	478.4882444	0.1609	76.98875852		0.000200887
0.559841	0.013764946	0.000189474	0.5666	0.4334	0.8668	0.49112888	228951	478.4882444	0.085	40.67150077		9.3056E-05
-0.755023	-0.012533235	0.000157082	0.1348	0.8652	1.7304	0.23325792	228951	478.4882444	0.1259	60.24166997		3.66406E-05
0.685774	0.013572062	0.000184201	0.804	0.196	0.392	0.315168	228951	478.4882444	0.1056	50.52835861		5.80542E-05
0.519026	0.012591068	0.000158535	0.6179	0.3821	0.7642	0.47219918	228951	478.4882444	0.08615	41.22176225		7.48601E-05
-0.776964	-0.017986144	0.000323501	0.3199	0.6801	1.3602	0.43512798	228951	478.4882444	0.09028	43.1979187		0.000140765
0.614645	0.012315974	0.000151683	0.23	0.77	1.54	0.3542	228951	478.4882444	0.1043	49.90632389		5.37262E-05
0.553885	0.012688511	0.000160998	0.3396	0.6604	1.3208	0.44854368	228951	478.4882444	0.09123	43.65248253		7.22148E-05
-1.99731	-0.044064279	0.001941661	0.4654	0.5346	1.0692	0.49760568	228951	478.4882444	0.09473	45.32719139		0.000966181
-0.600386	-0.014774002	0.000218271	0.4655	0.5345	1.069	0.4976195	228951	478.4882444	0.08493	40.63800659		0.000108616
0.694548	0.01690794	0.000285878	0.5282	0.4718	0.9436	0.49840952	228951	478.4882444	0.08585	41.07821578		0.000142485
0.511026	0.012637571	0.000159708	0.4774	0.5226	1.0452	0.49897848	228951	478.4882444	0.08451	40.43704153		7.9691E-05
-0.540941	-0.013227109	0.000174956	0.4167	0.5833	1.1666	0.48612222	228951	478.4882444	0.08547	40.89639025		8.50502E-05
-0.613228	-0.013013756	0.000169358	0.2344	0.7656	1.5312	0.35891328	228951	478.4882444	0.09848	47.12152231		6.07848E-05
-2.08586	-0.034762928	0.001208461	0.2111	0.7889	1.5778	0.33307358	228951	478.4882444	0.1254	60.00242584		0.000402506
1.92552	0.039183779	0.001535369	0.7053	0.2947	0.5894	0.41570382	228951	478.4882444	0.1027	49.1407427		0.000638259
-2.09476	-0.036696324	0.00134662	0.2363	0.7637	1.5274	0.36092462	228951	478.4882444	0.1193	57.08364755		0.000486028
0.606786	0.014337269	0.000205557	0.662	0.338	0.676	0.447512	228951	478.4882444	0.08845	42.32228521		9.19894E-05
0.562997	0.013922804	0.000193844	0.5329	0.4671	0.9342	0.49783518	228951	478.4882444	0.08451	40.43704153		9.65026E-05
-1.99437	-0.041145753	0.001692973	0.3326	0.6674	1.3348	0.44395448	228951	478.4882444	0.1013	48.47085915		0.000751603
-0.617345	-0.015185957	0.000230613	0.5209	0.4791	0.9582	0.49912638	228951	478.4882444	0.08496	40.65236124		0.000115105
-2.01741	-0.037410971	0.001399581	0.2377	0.7623	1.5246	0.36239742	228951	478.4882444	0.1127	53.92562514		0.000507204
-0.67119	-0.016487193	0.000271828	0.4625	0.5375	1.075	0.4971875	228951	478.4882444	0.08508	40.70977983		0.000135149
-1.92346	-0.038175393	0.001457361	0.2919	0.7081	1.4162	0.41338878	228951	478.4882444	0.1053	50.38481213		0.000602457
0.604221	0.013728754	0.000188479	0.708	0.292	0.584	0.413472	228951	478.4882444	0.09198	44.01134872		7.79307E-05
-0.770244	-0.013108672	0.000171837	0.1366	0.8634	1.7268	0.23588088	228951	478.4882444	0.1228	58.75835641		4.05331E-05
-1.40143	-0.02490536	0.000620277	0.7619	0.2381	0.4762	0.36281678	228951	478.4882444	0.1176	56.27021754		0.000225047
-2.2462	-0.044412187	0.001972442	0.3199	0.6801	1.3602	0.43512798	228951	478.4882444	0.1057	50.57620743		0.000858265
0.626424	0.013160165	0.00017319	0.7732	0.2268	0.4536	0.35072352	228951	478.4882444	0.09948	47.60001055		6.07418E-05
-0.501381	-0.012259786	0.000150302	0.5417	0.4583	0.9166	0.49652222	228951	478.4882444	0.08547	40.89639025		7.46285E-05
0.535973	0.012462598	0.000155316	0.6766	0.3234	0.6468	0.43762488	228951	478.4882444	0.08988	43.0065234		6.79703E-05
2.05338	0.043426338	0.001885847	0.6341	0.3659	0.7318	0.46403438	228951	478.4882444	0.09882	47.28420831		0.000875098
0.604404	0.013851884	0.000191875	0.6923	0.3077	0.6154	0.42604142	228951	478.4882444	0.09119	43.633343		8.17466E-05
0.71335	0.015929493	0.000253749	0.7157	0.2843	0.5686	0.40694702	228951	478.4882444	0.09359	44.78171479		0.000103262
0.586088	0.014302597	0.000204564	0.5802	0.4198	0.8396	0.48713592	228951	478.4882444	0.08564	40.97773325		9.96506E-05
-2.13707	-0.040020571	0.001601646	0.2757	0.7243	1.4486	0.39937902	228951	478.4882444	0.1116	53.39928807		0.000639664
-0.492865	-0.012005201	0.000144125	0.5615	0.4385	0.877	0.4924355	228951	478.4882444	0.0858	41.05429137		7.09722E-05
-0.491031	-0.011803696	0.000139327	0.5964	0.4036	0.8072	0.48141408	228951	478.4882444	0.08694	41.59976797		6.70741E-05
0.601115	0.012570338	0.000158013	0.7751	0.2249	0.4498	0.34863998	228951	478.4882444	0.09994	47.82011514		5.50898E-05
-0.564226	-0.013913683	0.000193591	0.4274	0.5726	1.1452	0.48945848	228951	478.4882444	0.08475	40.55187871		9.47546E-05
0.640365	0.014418323	0.000207888	0.7131	0.2869	0.5738	0.40917678	228951	478.4882444	0.09282	44.41327884		8.5063E-05
2.33904	0.030744629	0.000945232	0.8537	0.1463	0.2926	0.24979262	228951	478.4882444	0.159	76.07963085		0.000236112
0.474333	0.011723225	0.000137434	0.5611	0.4389	0.8778	0.49253358	228951	478.4882444	0.08456	40.46096594		6.76909E-05
-0.637902	-0.014806323	0.000219227	0.321	0.679	1.358	0.435918	228951	478.4882444	0.09004	43.08308152		9.55651E-05
1.35712	0.031622992	0.001000014	0.5909	0.4091	0.8182	0.48347438	228951	478.4882444	0.08969	42.91561064		0.000483481
0.721547	0.015950627	0.000254422	0.728	0.272	0.544	0.396032	228951	478.4882444	0.09454	45.23627862		0.000100759
-0.69535	-0.016808035	0.00028251	0.3991	0.6009	1.2018	0.47963838	228951	478.4882444	0.08646	41.37009361		0.000135503
0.501536	0.011654079	0.000135818	0.6872	0.3128	0.6256	0.42991232	228951	478.4882444	0.08994	43.0352327		5.83896E-05
0.541113	0.01221517	0.00014921	0.7175	0.2825	0.565	0.4053875	228951	478.4882444	0.09258	44.29844166		6.0488E-05
-0.703804	-0.016066531	0.000258133	0.298	0.702	1.404	0.418392	228951	478.4882444	0.09155	43.80559877		0.000108001
0.531369	0.01258518	0.000158387	0.6614	0.3386	0.6772	0.44790008	228951	478.4882444	0.08824	42.22180268		7.09414E-05
-0.549566	-0.013419167	0.000180074	0.4399	0.5601	1.1202	0.49277598	228951	478.4882444	0.08559	40.95380884		8.87362E-05
-2.01741	-0.038823356	0.001507253	0.2749	0.7251	1.4502	0.39865998	228951	478.4882444	0.1086	51.96382334		0.000600881
-0.537341	-0.012198537	0.000148804	0.2968	0.7032	1.4064	0.41741952	228951	478.4882444	0.09206	44.04962778		6.21138E-05
-0.528273	-0.012679981	0.000160782	0.5835	0.4165	0.833	0.4860555	228951	478.4882444	0.08707	41.66197144		7.81489E-05
1.91122	0.042352755	0.001793756	0.5923	0.4077	0.8154	0.48296142	228951	478.4882444	0.09431	45.12622633		0.000866315
0.622725	0.013275963	0.000176251	0.2732	0.7268	1.4536	0.39712352	228951	478.4882444	0.09803	46.9062026		6.99935E-05
-1.93033	-0.029971966	0.000898319	0.1582	0.8418	1.6836	0.26634552	228951	478.4882444	0.1346	64.40451769		0.000239263
0.461718	0.011435786	0.000130777	0.5215	0.4785	0.957	0.4990755	228951	478.4882444	0.08438	40.37483806		6.52677E-05
0.578391	0.012645552	0.00015991	0.7331	0.2669	0.5338	0.39132878	228951	478.4882444	0.09559	45.73869128		6.25774E-05
-0.563523	-0.012917796	0.000166869	0.3056	0.6944	1.3888	0.42441728	228951	478.4882444	0.09117	43.62377324		7.08223E-05
1.91596	0.037075875	0.001374621	0.7336	0.2664	0.5328	0.39086208	228951	478.4882444	0.108	51.67673039		0.000537287
1.99805	0.039807013	0.001584598	0.7077	0.2923	0.5846	0.41372142	228951	478.4882444	0.1049	50.19341683		0.000655582
-2.18926	-0.046155235	0.002130306	0.3791	0.6209	1.2418	0.47076638	228951	478.4882444	0.09913	47.43253966		0.001002876
-2.00545	-0.043997702	0.001935798	0.4547	0.5453	1.0906	0.49589582	228951	478.4882444	0.09526	45.58079016		0.000959954
-0.568278	-0.013622998	0.000185586	0.365	0.635	1.27	0.46355	228951	478.4882444	0.08718	41.71460514		8.60284E-05
1.29755	0.03042147	0.000925466	0.5172	0.4828	0.9656	0.49940832	228951	478.4882444	0.08914	42.6524421		0.000462185
0.492167	0.011465694	0.000131462	0.6773	0.3227	0.6454	0.43712942	228951	478.4882444	0.08971	42.9251804		5.7466E-05
-2.56525	-0.026913432	0.000724333	0.1176	0.8824	1.7648	0.20754048	228951	478.4882444	0.1992	95.31485828		0.000150328
-0.618225	-0.015202236	0.000231108	0.4509	0.5491	1.0982	0.49517838	228951	478.4882444	0.08499	40.66671589		0.00011444
-0.489193	-0.011915758	0.000141985	0.5728	0.4272	0.8544	0.48940032	228951	478.4882444	0.0858	41.05429137		6.94876E-05
0.503197	0.011718734	0.000137329	0.3462	0.6538	1.3076	0.45269112	228951	478.4882444	0.08974	42.93953505		6.21675E-05
-1.84137	-0.040778931	0.001662921	0.3783	0.6217	1.2434	0.47037822	228951	478.4882444	0.09437	45.15493562		0.000782202
-0.555034	-0.013742141	0.000188846	0.527	0.473	0.946	0.498542	228951	478.4882444	0.08441	40.38919271		9.41479E-05
0.523911	0.01231365	0.000151626	0.6538	0.3462	0.6924	0.45269112	228951	478.4882444	0.08892	42.54717469		6.86397E-05
-0.622689	-0.011917284	0.000142022	0.1795	0.8205	1.641	0.2945595	228951	478.4882444	0.1092	52.25091629		4.18338E-05
0.47965	0.011903907	0.000141703	0.5094	0.4906	0.9812	0.49982328	228951	478.4882444	0.08421	40.29349506		7.08265E-05
1.36226	0.024375071	0.000594144	0.2352	0.7648	1.5296	0.35976192	228951	478.4882444	0.1168	55.88742694		0.00021375
-0.599386	-0.014459957	0.00020909	0.5648	0.4352	0.8704	0.49160192	228951	478.4882444	0.08663	41.45143661		0.000102789
-0.626236	-0.015093765	0.000227822	0.3683	0.6317	1.2634	0.46531022	228951	478.4882444	0.08671	41.48971567		0.000106008
-0.606236	-0.014379548	0.000206771	0.3475	0.6525	1.305	0.4534875	228951	478.4882444	0.08811	42.15959921		9.37683E-05
-0.657002	-0.015212482	0.00023142	0.6353	0.3647	0.7294	0.46338782	228951	478.4882444	0.09026	43.18834894		0.000107237
0.542144	0.013157997	0.000173133	0.6104	0.3896	0.7792	0.47562368	228951	478.4882444	0.08611	41.20262272		8.23461E-05
0.61804	0.015146006	0.000229401	0.5314	0.4686	0.9372	0.49802808	228951	478.4882444	0.08528	40.80547748		0.000114248
0.645119	0.014691557	0.000215842	0.6928	0.3072	0.6144	0.42565632	228951	478.4882444	0.09177	43.91086619		9.18744E-05
-0.704006	-0.011667828	0.000136138	0.1259	0.8741	1.7482	0.22009838	228951	478.4882444	0.1261	60.33736762		2.99638E-05
2.82197	0.021908168	0.000479968	0.122	0.878	1.756	0.214232	228951	478.4882444	0.2692	128.8090354		0.000102824
0.472567	0.011559283	0.000133617	0.5835	0.4165	0.833	0.4860555	228951	478.4882444	0.08544	40.8820356		6.49453E-05
-2.12528	-0.017975134	0.000323105	0.05434	0.94566	1.89132	0.102774329	228951	478.4882444	0.2471	118.2344452		3.32069E-05
1.93448	0.04229417	0.001788797	0.621	0.379	0.758	0.470718	228951	478.4882444	0.09559	45.73869128		0.000842019
0.599111	0.012263383	0.000150391	0.7904	0.2096	0.4192	0.33133568	228951	478.4882444	0.1021	48.85364975		4.98298E-05
-0.567572	-0.012817998	0.000164301	0.2842	0.7158	1.4316	0.40686072	228951	478.4882444	0.09254	44.27930213		6.68477E-05
1.18111	0.025659253	0.000658397	0.3754	0.6246	1.2492	0.46894968	228951	478.4882444	0.0962	46.03056911		0.000308755
0.65959	0.014830418	0.000219941	0.3285	0.6715	1.343	0.4411755	228951	478.4882444	0.09295	44.47548231		9.70327E-05
-0.603489	-0.013118796	0.000172103	0.25	0.75	1.5	0.375	228951	478.4882444	0.09614	46.00185981		6.45386E-05
2.1698	0.039847967	0.00158786	0.74	0.26	0.52	0.3848	228951	478.4882444	0.1138	54.45196221		0.000611009
-2.01741	-0.035282146	0.00124483	0.2131	0.7869	1.5738	0.33537678	228951	478.4882444	0.1195	57.1793452		0.000417487
-0.474494	-0.011788545	0.00013897	0.4672	0.5328	1.0656	0.49784832	228951	478.4882444	0.08412	40.25043112		6.91859E-05
-0.501536	-0.012350275	0.000152529	0.4614	0.5386	1.0772	0.49702008	228951	478.4882444	0.08487	40.6092973		7.58101E-05
-0.581657	-0.014024158	0.000196677	0.5823	0.4177	0.8354	0.48645342	228951	478.4882444	0.08668	41.47536102		9.56742E-05
0.604316	0.013646347	0.000186223	0.3271	0.6729	1.3458	0.44021118	228951	478.4882444	0.09255	44.28408702		8.19773E-05
0.733761	0.016987908	0.000288589	0.6852	0.3148	0.6296	0.43140192	228951	478.4882444	0.09027	43.19313382		0.000124498
-0.481591	-0.011482995	0.000131859	0.3493	0.6507	1.3014	0.45457902	228951	478.4882444	0.08765	41.93949462		5.99404E-05
-0.529159	-0.012476282	0.000155658	0.3315	0.6685	1.337	0.4432155	228951	478.4882444	0.08864	42.41319798		6.89899E-05
2.08989	0.026567479	0.000705831	0.1779	0.8221	1.6442	0.29250318	228951	478.4882444	0.1644	78.66346737		0.000206458
0.521887	0.011514989	0.000132595	0.7327	0.2673	0.5346	0.39170142	228951	478.4882444	0.09472	45.32240651		5.19376E-05
-0.869407	-0.019057973	0.000363206	0.2718	0.7282	1.4564	0.39584952	228951	478.4882444	0.09534	45.61906922		0.000143775
-0.529329	-0.012821661	0.000164395	0.3709	0.6291	1.2582	0.46666638	228951	478.4882444	0.08628	41.28396572		7.67176E-05
0.654504	0.014642026	0.000214389	0.7173	0.2827	0.5654	0.40556142	228951	478.4882444	0.09342	44.70037179		8.69479E-05
-0.519194	-0.012479259	0.000155732	0.3593	0.6407	1.2814	0.46040702	228951	478.4882444	0.08695	41.60455285		7.17001E-05
-0.578569	-0.011615373	0.000134917	0.2007	0.7993	1.5986	0.32083902	228951	478.4882444	0.1041	49.81062624		4.32866E-05
0.543693	0.012667474	0.000160465	0.6858	0.3142	0.6284	0.43095672	228951	478.4882444	0.0897	42.92039552		6.91534E-05
-2.65073	-0.026983934	0.000728133	0.1105	0.8895	1.779	0.1965795	228951	478.4882444	0.2053	98.23363657		0.000143136
-0.872274	-0.014966986	0.000224011	0.1392	0.8608	1.7216	0.23964672	228951	478.4882444	0.1218	58.27986816		5.36834E-05
-0.594026	-0.014144516	0.000200067	0.3583	0.6417	1.2834	0.45984222	228951	478.4882444	0.08777	41.99691321		9.19994E-05
-2.13877	-0.037404591	0.001399103	0.2351	0.7649	1.5298	0.35965598	228951	478.4882444	0.1195	57.1793452		0.000503196
0.507498	0.012128393	0.000147098	0.6534	0.3466	0.6932	0.45293688	228951	478.4882444	0.08745	41.84379697		6.66261E-05
0.641314	0.01463201	0.000214096	0.6952	0.3048	0.6096	0.42379392	228951	478.4882444	0.0916	43.82952318		9.07325E-05
-2.0526	-0.040393226	0.001631613	0.2937	0.7063	1.4126	0.41488062	228951	478.4882444	0.1062	50.81545155		0.000676924
0.514834	0.011809456	0.000139463	0.6923	0.3077	0.6154	0.42604142	228951	478.4882444	0.09111	43.59506394		5.94171E-05
-0.673737	-0.01246065	0.000155268	0.1627	0.8373	1.6746	0.27245742	228951	478.4882444	0.113	54.06917161		4.23039E-05
