# Supplementary material for: Assessing the causality between thyroid and breast neoplasms: A bidirectional Mendelian randomization study
Source: Front Oncol. 2022 Dec 5;12:973161. doi: 10.3389/fonc.2022.973161 (PMC9760946; doi:10.3389/fonc.2022.973161)
Supplement: Supplementary file 3 [file DataSheet_3.csv]

Number	SNP	CHR	pos	EA	OA	EAF	��value	SE	pvalue				Number	SNP	CHR	pos	EA	OA	EAF	��value	SE	pvalue
1	rs1001948	10	25466693	C	A	0.6861	2.08667	0.1023	1.37E-104				1	rs1001948	10	25466693	C	A	0.6861	2.08667	0.1023	1.37E-104
2	rs10049939	4	65252628	G	A	0.8437	3.0297	0.1997	1.39E-86				2	rs10049939	4	65252628	G	A	0.8437	3.0297	0.1997	1.39E-86
3	rs10124357	9	79429800	C	T	0.7295	2.05416	0.1069	1.43E-94				3	rs10124357	9	79429800	C	T	0.7295	2.05416	0.1069	1.43E-94
4	rs1019024	8	1363967	C	T	0.4387	1.29088	0.09109	2.02E-47				4	rs1019024	8	1363967	C	T	0.4387	1.29088	0.09109	2.02E-47
5	rs10199888	2	216503552	T	C	0.2828	-1.20397	0.09614	1.42E-37				5	rs10199888	2	216503552	T	C	0.2828	-1.20397	0.09614	1.42E-37
6	rs10208038	2	25032151	G	T	0.5615	0.540426	0.08517	1.93E-10				6	rs10208038	2	25032151	G	T	0.5615	0.540426	0.08517	1.93E-10
7	rs1021224	5	96837053	C	A	0.3819	0.625938	0.08892	1.50E-12				7	rs1021224	5	96837053	C	A	0.3819	0.625938	0.08892	1.50E-12
8	rs10260654	7	50191216	T	G	0.356	-0.521044	0.08762	2.42E-09				8	rs10260654	7	50191216	T	G	0.356	-0.521044	0.08762	2.42E-09
9	rs1028400	1	208113731	C	A	0.6336	0.560016	0.08672	8.95E-11				9	rs1028400	1	208113731	C	A	0.6336	0.560016	0.08672	8.95E-11
10	rs10416371	19	45660136	C	A	0.4367	0.541161	0.08627	3.06E-10				........	........	........	........	........	........	........	........	........	........
11	rs10474588	5	78772071	C	A	0.5398	0.663588	0.08487	3.95E-15				313	rs9867503	3	187221936	C	A	0.6952	0.641314	0.0916	1.85E-12
12	rs10475268	5	492922	T	G	0.4441	-0.57412	0.08545	1.55E-11				314	rs9869760	3	119233558	A	C	0.2937	-2.0526	0.1062	8.74E-95
13	rs10493096	1	42325122	A	C	0.1507	-0.683197	0.117	3.40E-09				315	rs9889777	17	49336793	C	A	0.6923	0.514834	0.09111	1.40E-08
14	rs10494448	1	165831128	C	A	0.3019	-0.552169	0.09228	1.83E-09				316	rs9988716	10	82715404	A	C	0.1627	-0.673737	0.113	1.64E-09
15	rs10502692	18	36040352	T	C	0.07807	-3.89026	0.4175	1.82E-54
16	rs10513889	18	54011876	C	A	0.5832	0.468245	0.08528	3.69E-08
17	rs10762573	10	75798148	C	A	0.7425	0.768302	0.09634	7.78E-16
18	rs10779770	1	12606725	C	A	0.8724	0.700575	0.1254	1.48E-08
19	rs10786634	10	103164342	G	T	0.5246	0.573233	0.08545	1.67E-11
20	rs10787889	10	120758823	T	G	0.3478	-0.650854	0.08824	1.20E-13
21	rs10797423	1	2358944	C	A	0.5565	1.97472	0.09458	4.14E-105
22	rs10812736	9	28064690	A	C	0.1699	-0.763141	0.1119	4.65E-12
23	rs1082023	7	40006195	T	G	0.323	-1.96184	0.101	1.93E-93
24	rs10832835	11	2880009	C	A	0.2502	-2.3086	0.1175	1.54E-104
25	rs10833197	11	19953492	A	C	0.431	-0.579461	0.08526	9.00E-12
26	rs10869031	9	74130286	G	T	0.5979	0.553559	0.08603	1.06E-10
27	rs10894838	11	134410837	T	G	0.1618	-2.45877	0.1547	1.43E-77
28	rs10916258	1	228219882	A	C	0.1515	-0.735011	0.1172	2.07E-10
29	rs10928200	2	144578152	T	G	0.2569	-0.761854	0.09678	1.84E-15
30	rs10949938	7	64254791	T	G	0.7805	2.06593	0.1197	2.65E-79
31	rs10952871	7	85593608	T	G	0.351	-0.493805	0.0879	1.75E-08
32	rs10954267	7	129933481	A	C	0.4948	-0.67629	0.08515	1.42E-15
33	rs11006981	10	28568378	C	A	0.06557	-2.36542	0.2435	5.01E-32
34	rs11036050	11	40756460	A	C	0.3838	-0.515336	0.08632	2.09E-09
35	rs11041733	11	8103104	T	G	0.4017	-2.09883	0.09586	5.06E-117
36	rs11098432	4	119203708	C	A	0.4889	0.493476	0.08449	4.68E-09
37	rs11132917	4	172764187	G	T	0.6498	0.555997	0.0875	1.77E-10
38	rs1123570	5	167392547	A	C	0.2544	-1.90314	0.111	4.54E-75
39	rs1154205	18	24586952	G	T	0.4628	0.519984	0.0856	1.09E-09
40	rs11592120	10	109211106	T	G	0.3876	-0.563172	0.08591	4.68E-11
41	rs11638590	15	55330141	C	A	0.566	-0.667829	0.08758	1.80E-14
42	rs11688848	2	204916206	A	C	0.1695	-0.79518	0.1122	6.33E-13
43	rs11703587	22	32322414	C	A	0.5074	2.17068	0.09776	4.20E-121
44	rs11708894	3	104966715	T	G	0.3553	-1.81708	0.09591	8.23E-87
45	rs11721807	4	157094509	T	G	0.2295	-0.715802	0.09962	3.94E-13
46	rs11743743	5	6598553	A	C	0.4264	-0.726497	0.08588	1.74E-17
47	rs11786147	8	84764257	G	T	0.4327	0.519984	0.0856	1.11E-09
48	rs11883054	19	10157219	G	T	0.7254	0.809232	0.09519	8.53E-18
49	rs11927465	3	28823658	G	T	0.5486	0.614706	0.08493	3.65E-13
50	rs1193787	11	63095411	T	C	0.464	-0.665532	0.08469	2.82E-15
51	rs11975969	7	32854040	G	T	0.6931	2.13962	0.1062	2.15E-103
52	rs11993947	8	124971455	G	T	0.439	0.574364	0.08591	1.93E-11
53	rs12040716	1	107109564	C	A	0.3667	0.528862	0.08897	2.44E-09
54	rs12118017	1	111306729	C	A	0.2657	0.661656	0.09973	2.23E-11
55	rs12140722	1	213091573	C	A	0.4797	0.635518	0.08543	7.86E-14
56	rs12151689	2	166656155	C	A	0.7209	0.661455	0.09328	9.14E-13
57	rs1216502	11	100414877	C	A	0.8162	0.592578	0.1073	2.57E-08
58	rs12186611	5	132805024	A	C	0.2716	-0.606236	0.09393	8.42E-11
59	rs12196235	6	103827338	C	A	0.5571	2.06436	0.09556	3.04E-113
60	rs12210929	6	163647830	A	C	0.462	-0.531709	0.08478	3.15E-10
61	rs1224751	6	58437809	T	C	0.4337	-0.613597	0.08499	4.14E-13
62	rs12403117	1	79174955	A	C	0.2722	-0.538026	0.09403	8.96E-09
63	rs12433740	14	46933240	T	G	0.2538	-0.669235	0.09594	2.05E-12
64	rs12469609	2	83383702	G	T	0.5805	0.681416	0.08627	2.02E-15
65	rs12510224	4	180702862	G	T	0.1798	-2.16631	0.1379	1.41E-69
66	rs12524738	6	140194149	A	G	0.05297	-2.72159	0.319	1.08E-28
67	rs12564912	1	165051974	T	G	0.2524	-2.42838	0.1237	1.92E-107
68	rs12595914	16	83628580	T	G	0.4533	-0.563523	0.08528	3.32E-11
69	rs12715419	3	4734046	T	G	0.3925	-0.579283	0.08599	1.35E-11
70	rs12782349	10	54929003	A	C	0.3045	-0.555649	0.09054	6.99E-10
71	rs12908044	15	37186014	A	C	0.7752	2.13369	0.1224	6.63E-82
72	rs12925224	16	9668433	G	T	0.6688	0.624741	0.08909	1.78E-12
73	rs13019891	2	113829869	T	G	0.2479	-2.0159	0.1114	7.99E-85
74	rs1321947	20	12871123	A	C	0.4494	-0.517179	0.08434	7.73E-10
75	rs1325201	1	80417950	T	G	0.6027	0.6362	0.08591	1.00E-13
76	rs1327144	1	184051573	C	A	0.4602	0.71393	0.08551	4.51E-17
77	rs13292880	9	35817579	A	C	0.2652	-1.89712	0.1078	2.64E-78
78	rs13404338	2	79450227	G	A	0.677	2.13453	0.1038	1.14E-106
79	rs1358852	6	90120991	C	A	0.355	0.531804	0.0902	3.16E-09
80	rs1365242	15	45420718	C	A	0.7255	2.20003	0.1105	1.42E-103
81	rs1370301	4	147947622	G	T	0.5569	0.643595	0.08547	3.89E-14
82	rs1388492	3	68245477	T	C	0.6763	0.530178	0.08976	3.00E-09
83	rs1390241	3	65773011	C	A	0.5615	0.5449	0.08565	1.72E-10
84	rs1401186	11	93812665	A	C	0.5111	-0.528862	0.08457	3.48E-10
85	rs1414154	13	80168006	A	C	0.5004	-0.463105	0.08447	3.81E-08
86	rs1442664	18	67207852	T	G	0.3339	-1.92073	0.09942	1.08E-91
87	rs1459522	3	22675098	T	G	0.3622	-0.523573	0.08729	1.75E-09
88	rs1467345	7	11783917	A	G	0.1736	-0.882856	0.1109	5.21E-16
89	rs1468696	3	45370416	G	T	0.5009	0.502031	0.08463	2.72E-09
90	rs1481897	8	13582367	A	C	0.318	-0.543693	0.09031	1.48E-09
91	rs1482176	3	73327602	T	G	0.3825	-0.625862	0.08637	3.33E-13
92	rs1499214	3	1390985	T	G	0.2695	-0.604038	0.09358	8.33E-11
93	rs150929	16	2328650	T	G	0.3651	-0.481752	0.08677	2.58E-08
94	rs1511954	15	57698962	T	G	0.3276	-0.66068	0.08938	1.03E-13
95	rs153709	5	16904555	A	C	0.4108	-0.546626	0.08647	2.25E-10
96	rs1547039	14	94937886	A	C	0.4527	-1.9929	0.0943	7.24E-108
97	rs1552706	8	127050415	T	G	0.7109	0.561943	0.09269	1.10E-09
98	rs156166	3	6425168	C	A	0.5282	0.606052	0.08453	6.06E-13
99	rs1562058	4	55251785	A	C	0.3512	-0.480296	0.08818	4.68E-08
100	rs1577026	13	59445576	A	C	0.09253	-2.46876	0.2104	2.66E-46
101	rs1594467	6	7920361	G	A	0.6349	2.62073	0.1073	6.18E-156
102	rs1610315	6	166662128	A	C	0.475	-2.07864	0.0962	1.63E-113
103	rs163192	5	68379836	A	C	0.4229	-0.568278	0.08593	3.20E-11
104	rs163952	5	92276435	C	A	0.7677	2.44369	0.1274	2.07E-104
105	rs1667822	3	163930675	T	G	0.4096	-1.97041	0.09571	1.92E-102
106	rs1683564	19	859214	A	C	0.2865	-0.639227	0.09313	4.87E-12
107	rs16838428	4	6200768	T	C	0.0774	-2.95459	0.2916	2.19E-42
108	rs17018881	3	81439098	A	C	0.1366	-0.748237	0.1219	4.72E-10
109	rs17039540	4	161323274	A	C	0.1881	-0.581248	0.1068	4.15E-08
110	rs17137948	7	104115294	A	C	0.5191	0.666895	0.08455	2.25E-15
111	rs17256058	14	23592491	T	G	0.1303	-0.692547	0.1255	2.26E-08
112	rs17294252	4	138801097	A	C	0.1525	-0.64531	0.1159	1.81E-08
113	rs1750330	1	119493411	C	A	0.5294	0.464738	0.08413	3.07E-08
114	rs17571067	1	226004162	A	C	0.291	-0.569515	0.09178	4.44E-10
115	rs17600706	14	99150918	T	G	0.223	-0.570753	0.09982	8.72E-09
116	rs17647119	18	33118693	A	C	0.2214	-0.565634	0.1007	1.57E-08
117	rs1792746	18	53803363	A	C	0.3795	-0.623435	0.08744	7.84E-13
118	rs1813617	2	19590019	A	C	0.3482	-0.510826	0.0875	4.64E-09
119	rs1822338	11	24359477	C	A	0.6276	0.520035	0.08711	2.10E-09
120	rs1827488	15	82391020	G	T	0.6646	0.581785	0.08911	5.44E-11
121	rs1846861	2	227359131	C	A	0.5473	0.652773	0.08532	1.51E-14
122	rs1860990	9	122960228	T	G	0.2041	-0.674325	0.1038	5.51E-11
123	rs1868534	11	132094466	G	T	0.5171	0.520708	0.08434	5.93E-10
124	rs1880256	2	36162761	C	A	0.7554	0.632805	0.0972	5.46E-11
125	rs1885597	14	25043068	G	T	0.5337	0.498403	0.08517	4.42E-09
126	rs1887387	9	90879921	T	C	0.3552	-0.641884	0.08793	2.15E-13
127	rs1889562	6	119449385	G	T	0.4127	0.628609	0.08707	3.94E-13
128	rs1898422	2	142495019	A	C	0.1705	-0.687762	0.1108	3.50E-10
129	rs1971100	9	35460769	T	G	0.1458	-0.760784	0.1186	7.52E-11
130	rs197559	21	19362689	G	T	0.5286	0.493969	0.08473	5.03E-09
131	rs1983033	15	71909490	A	C	0.2848	-0.59602	0.09325	1.29E-10
132	rs2001823	2	241512470	T	G	0.5642	-0.594431	0.08694	6.47E-12
133	rs2011347	2	106907876	G	T	0.6493	0.627547	0.08816	8.29E-13
134	rs2026912	10	91212595	A	C	0.09948	-1.08146	0.1473	2.78E-14
135	rs2044241	5	112523526	A	C	0.6889	-0.623261	0.09468	3.46E-11
136	rs2121697	2	46709607	C	A	0.387	-0.530858	0.08663	7.77E-10
137	rs2156354	18	64180050	G	T	0.6064	2.01066	0.09555	1.57E-107
138	rs2184234	6	74920235	G	T	0.5664	0.612674	0.08597	8.27E-13
139	rs219254	7	150992226	G	A	0.8548	2.76208	0.1871	1.76E-75
140	rs2197176	2	117377433	C	A	0.8258	0.629797	0.1106	9.15E-09
141	rs2236674	21	45880800	A	C	0.6228	-0.63074	0.08952	1.39E-12
142	rs2239214	14	72888427	G	A	0.2728	1.55878	0.1133	1.55E-47
143	rs2243497	13	78958569	C	A	0.6178	0.530858	0.08709	9.62E-10
144	rs2250057	9	135775203	A	C	0.407	-1.34861	0.09026	1.63E-52
145	rs2292324	16	84028014	G	C	0.06173	-4.65111	0.7135	3.28E-42
146	rs2336409	8	809079	C	A	0.4862	0.586119	0.08502	4.60E-12
147	rs2368105	2	181106013	T	G	0.4901	-0.54974	0.08459	7.03E-11
148	rs2414003	15	50318197	T	G	0.161	-0.740239	0.1139	4.42E-11
149	rs2452477	2	143756755	T	G	0.1425	-0.66456	0.119	1.60E-08
150	rs2484667	10	44172133	C	A	0.4435	0.473747	0.08544	2.65E-08
151	rs2488100	6	144031193	G	T	0.5795	0.529499	0.08505	4.20E-10
152	rs2566511	7	150703041	T	C	0.1243	-2.49532	0.1819	3.38E-61
153	rs2567501	17	70711674	C	A	0.5235	2.18214	0.09786	9.31E-122
154	rs2589810	5	38356769	A	C	0.5128	-0.537078	0.08446	1.82E-10
155	rs2640734	8	27532654	T	C	0.1522	-2.21733	0.1503	1.35E-63
156	rs2677879	18	2547500	T	G	0.4297	-1.47622	0.0908	2.95E-62
157	rs2679163	2	232816237	T	G	0.2377	-2.07227	0.1175	3.54E-82
158	rs26887	5	53553740	G	A	0.1822	1.93167	0.1541	3.24E-44
159	rs2690106	6	25257580	T	G	0.3695	-0.593121	0.0871	7.96E-12
160	rs2720392	7	100486035	A	C	0.3642	-0.634312	0.08724	2.72E-13
161	rs2722633	3	164384338	C	A	0.5178	0.603672	0.08513	1.07E-12
162	rs272620	5	63815993	G	T	0.3534	0.532978	0.08958	2.30E-09
163	rs274012	7	137650044	A	C	0.5534	-0.487966	0.08535	9.94E-09
164	rs2756315	6	893800	G	T	0.5341	0.632428	0.08548	1.07E-13
165	rs2802523	13	41025396	C	A	0.5852	1.98268	0.09573	1.07E-103
166	rs2836836	21	40389491	T	G	0.2611	-2.21183	0.1152	1.50E-97
167	rs28433203	1	46196813	T	G	0.09072	-2.72098	0.2341	1.28E-49
168	rs2844353	3	37761233	G	T	0.4991	0.565314	0.08457	2.00E-11
169	rs2866442	4	78558585	G	T	0.7066	1.83822	0.103	5.43E-79
170	rs2867803	7	75284941	A	C	0.4428	-0.481429	0.08448	1.11E-08
171	rs2868166	7	75406913	A	C	0.2195	-2.6709	0.1417	1.64E-108
172	rs2870132	20	38569980	A	C	0.1934	-0.584113	0.1066	3.40E-08
173	rs2911738	8	72586292	G	T	0.3306	-0.635822	0.08945	8.82E-13
174	rs2973786	5	177725209	T	G	0.4283	-2.04253	0.09622	3.33E-109
175	rs2981073	8	123467576	C	A	0.3802	0.53883	0.08884	1.12E-09
176	rs30958	16	55278599	G	T	0.7539	0.539397	0.09706	2.32E-08
177	rs3101528	8	107658187	G	T	0.7392	2.07545	0.1128	4.04E-88
178	rs3594	8	30535660	A	C	0.3292	-0.644167	0.08906	3.47E-13
179	rs3745720	19	48836082	C	A	0.5349	0.617483	0.08453	2.19E-13
180	rs3769754	2	98989700	C	A	0.4738	0.590561	0.0851	3.24E-12
181	rs3813636	1	178489978	G	T	0.5227	0.69816	0.08497	1.44E-16
182	rs3829647	19	52216563	G	T	0.6535	0.491023	0.08798	2.16E-08
183	rs3844222	16	29283230	G	T	0.5621	1.35363	0.0896	1.36E-53
184	rs4143816	10	50899856	T	G	0.7455	1.974	0.1095	2.93E-83
185	rs4148124	21	43698255	C	A	0.6535	0.700978	0.08845	1.50E-15
186	rs4233904	2	12037951	C	A	0.7303	0.626049	0.09423	2.25E-11
187	rs4255455	10	128608985	C	A	0.553	0.631112	0.08543	1.17E-13
188	rs4269220	4	185259670	G	T	0.5791	0.486458	0.0857	1.25E-08
189	rs4332846	19	41058802	A	C	0.5443	-0.583332	0.08519	6.21E-12
190	rs4336409	5	153093323	T	G	0.3887	-0.500545	0.08621	5.77E-09
191	rs4358768	8	135905576	T	G	0.2048	-2.29165	0.1344	1.49E-82
192	rs4391665	1	115921680	G	A	0.8158	2.3758	0.1392	3.23E-85
193	rs4548277	9	14993419	T	G	0.8429	2.30409	0.1487	4.85E-71
194	rs4564540	15	100681868	T	G	0.3152	-2.09476	0.1049	9.57E-101
195	rs4648935	1	24466035	T	G	0.3463	-0.689952	0.08918	7.02E-15
196	rs4658359	1	89847372	T	G	0.8659	2.26433	0.1609	1.40E-59
197	rs4679695	3	152687097	C	A	0.5666	0.559841	0.085	3.83E-11
198	rs4709487	6	161487794	T	G	0.1348	-0.755023	0.1259	1.11E-09
199	rs4721443	7	15528256	G	T	0.804	0.685774	0.1056	5.40E-11
200	rs4738050	8	70834713	G	T	0.6179	0.519026	0.08615	1.49E-09
201	rs4792390	17	13628787	A	C	0.3199	-0.776964	0.09028	3.96E-18
202	rs4808027	19	16171361	G	T	0.23	0.614645	0.1043	2.88E-09
203	rs4867811	5	175319561	G	T	0.3396	0.553885	0.09123	1.07E-09
204	rs4881077	10	3133541	A	C	0.4654	-1.99731	0.09473	2.11E-107
205	rs4882110	11	48558249	T	G	0.4655	-0.600386	0.08493	1.27E-12
206	rs4884522	13	53053768	A	C	0.5282	0.694548	0.08585	4.20E-16
207	rs4886485	15	76531520	C	A	0.4774	0.511026	0.08451	1.30E-09
208	rs4896219	6	137079542	A	C	0.4167	-0.540941	0.08547	2.13E-10
209	rs4904753	14	91619960	T	G	0.2344	-0.613228	0.09848	3.58E-10
210	rs4922081	8	19536790	A	C	0.2111	-2.08586	0.1254	8.21E-75
211	rs4961718	9	16446156	C	A	0.7053	1.92552	0.1027	8.88E-88
212	rs4962362	10	128442327	C	A	0.2363	-2.09476	0.1193	6.53E-82
213	rs513154	3	100953212	G	T	0.662	0.606786	0.08845	5.37E-12
214	rs546583	1	57614330	C	A	0.5329	0.562997	0.08451	2.30E-11
215	rs550201	18	43341772	C	A	0.3326	-1.99437	0.1013	4.39E-96
216	rs5749581	22	33624845	A	C	0.5209	-0.617345	0.08496	2.90E-13
217	rs576070	5	31385490	T	G	0.2377	-2.01741	0.1127	2.07E-83
218	rs6046115	20	19449317	T	G	0.4625	-0.67119	0.08508	2.24E-15
219	rs6054459	20	6670381	T	G	0.2919	-1.92346	0.1053	1.22E-83
220	rs630573	11	88650737	C	A	0.708	0.604221	0.09198	3.96E-11
221	rs630695	6	117252759	G	T	0.1366	-0.770244	0.1228	1.87E-10
222	rs638335	1	78527876	T	G	0.7619	-1.40143	0.1176	1.09E-35
223	rs641603	15	29741156	T	G	0.3199	-2.2462	0.1057	1.53E-115
224	rs6430168	2	148121393	G	T	0.7732	0.626424	0.09948	2.22E-10
225	rs6440877	3	153121917	A	C	0.5417	-0.501381	0.08547	4.08E-09
226	rs6471521	8	96112796	C	A	0.6766	0.535973	0.08988	2.12E-09
227	rs6478287	9	119947461	G	T	0.6341	2.05338	0.09882	3.80E-106
228	rs6498272	16	12342674	T	G	0.6923	0.604404	0.09119	2.67E-11
229	rs6505863	18	13974987	C	A	0.7157	0.71335	0.09359	1.52E-14
230	rs6516819	21	29510893	G	T	0.5802	0.586088	0.08564	6.35E-12
231	rs6532146	4	90166778	A	C	0.2757	-2.13707	0.1116	2.71E-95
232	rs6533109	4	104722062	C	A	0.5615	-0.492865	0.0858	8.32E-09
233	rs6540082	16	87842141	T	G	0.5964	-0.491031	0.08694	1.45E-08
234	rs6565631	17	77866952	C	A	0.7751	0.601115	0.09994	1.39E-09
235	rs6578080	8	141222648	T	G	0.4274	-0.564226	0.08475	2.37E-11
236	rs6584869	10	110225049	C	A	0.7131	0.640365	0.09282	3.82E-12
237	rs662393	11	74086308	G	T	0.8537	2.33904	0.159	1.21E-65
238	rs6670601	1	192758615	C	A	0.5611	0.474333	0.08456	1.86E-08
239	rs678476	1	5347979	A	C	0.321	-0.637902	0.09004	1.02E-12
240	rs6793262	3	17923381	G	T	0.5909	1.35712	0.08969	7.57E-54
241	rs6827297	4	135554935	G	T	0.728	0.721547	0.09454	1.38E-14
242	rs6828245	4	25993373	A	C	0.3991	-0.69535	0.08646	6.04E-16
243	rs6870385	5	27559659	C	A	0.6872	0.501536	0.08994	2.17E-08
244	rs6882903	5	40765862	C	A	0.7175	0.541113	0.09258	4.30E-09
245	rs6919522	6	44469505	A	C	0.298	-0.703804	0.09155	9.43E-15
246	rs6937429	6	66021416	G	T	0.6614	0.531369	0.08824	1.49E-09
247	rs6944364	7	112095782	G	T	0.4399	-0.549566	0.08559	1.17E-10
248	rs6946868	7	83795479	C	A	0.2749	-2.01741	0.1086	3.51E-88
249	rs6949292	7	16440023	A	C	0.2968	-0.537341	0.09206	4.55E-09
250	rs6951443	7	66672143	A	C	0.5835	-0.528273	0.08707	1.14E-09
251	rs698171	5	127156760	C	A	0.5923	1.91122	0.09431	6.96E-99
252	rs6984781	8	13613335	G	T	0.2732	0.622725	0.09803	1.59E-10
253	rs7034893	9	5494438	C	T	0.1582	-1.93033	0.1346	4.67E-56
254	rs711943	3	135110411	C	A	0.5215	0.461718	0.08438	4.14E-08
255	rs7186875	16	55883761	C	A	0.7331	0.578391	0.09559	1.16E-09
256	rs7188594	16	83214480	A	C	0.3056	-0.563523	0.09117	5.25E-10
257	rs7234149	18	31285269	C	A	0.7336	1.91596	0.108	1.03E-79
258	rs7271235	20	60296529	G	T	0.7077	1.99805	0.1049	1.52E-91
259	rs738667	22	47548112	A	C	0.3791	-2.18926	0.09913	9.84E-121
260	rs7516666	1	100811859	T	G	0.4547	-2.00545	0.09526	4.70E-107
261	rs7528076	1	218361784	A	C	0.365	-0.568278	0.08718	5.92E-11
262	rs754038	10	71300334	C	A	0.5172	1.29755	0.08914	1.05E-49
263	rs7623609	3	133887637	T	G	0.6773	0.492167	0.08971	3.67E-08
264	rs7735978	5	103376332	A	C	0.1176	-2.56525	0.1992	5.06E-56
265	rs7770868	6	38464626	A	C	0.4509	-0.618225	0.08499	2.79E-13
266	rs7781839	7	144277757	A	C	0.5728	-0.489193	0.0858	1.06E-08
267	rs7815102	8	87201127	G	T	0.3462	0.503197	0.08974	1.85E-08
268	rs7823055	8	55511676	T	G	0.3783	-1.84137	0.09437	1.17E-91
269	rs7848973	9	100588839	G	A	0.527	-0.555034	0.08441	4.12E-11
270	rs7858672	9	2224135	G	T	0.6538	0.523911	0.08892	3.36E-09
271	rs7866443	9	119179876	A	C	0.1795	-0.622689	0.1092	8.72E-09
272	rs7869617	9	113060439	C	A	0.5094	0.47965	0.08421	1.13E-08
273	rs7904993	10	13863721	C	T	0.2352	1.36226	0.1168	4.47E-34
274	rs7907903	10	1765025	T	G	0.5648	-0.599386	0.08663	3.77E-12
275	rs7909838	10	2297365	A	C	0.3683	-0.626236	0.08671	3.91E-13
276	rs7985861	13	69598658	A	C	0.3475	-0.606236	0.08811	4.71E-12
277	rs7998196	13	91515582	G	T	0.6353	-0.657002	0.09026	2.42E-13
278	rs8007859	14	69704553	T	G	0.6104	0.542144	0.08611	2.65E-10
279	rs8019424	14	22491095	G	T	0.5314	0.61804	0.08528	3.39E-13
280	rs8026464	15	33812915	C	A	0.6928	0.645119	0.09177	1.51E-12
281	rs8043171	15	92264467	T	G	0.1259	-0.704006	0.1261	1.53E-08
282	rs8062459	16	88934674	G	A	0.122	2.82197	0.2692	7.65E-43
283	rs8076927	17	60171809	G	T	0.5835	0.472567	0.08544	2.94E-08
284	rs8095811	18	2419068	G	T	0.05434	-2.12528	0.2471	6.04E-24
285	rs8183334	20	9184660	G	T	0.621	1.93448	0.09559	3.03E-99
286	rs825770	5	138115219	G	T	0.7904	0.599111	0.1021	3.38E-09
287	rs886856	20	52556084	G	T	0.2842	-0.567572	0.09254	7.01E-10
288	rs895649	11	119751585	G	A	0.3754	1.18111	0.0962	3.96E-36
289	rs9289086	3	117425366	C	A	0.3285	0.65959	0.09295	8.94E-13
290	rs9290550	3	175096546	T	G	0.25	-0.603489	0.09614	2.65E-10
291	rs9294379	6	88152535	A	C	0.74	2.1698	0.1138	8.12E-96
292	rs9297398	8	108647423	C	A	0.2131	-2.01741	0.1195	1.45E-75
293	rs929958	4	37769060	A	C	0.4672	-0.474494	0.08412	1.56E-08
294	rs9325969	22	49215103	T	G	0.4614	-0.501536	0.08487	3.12E-09
295	rs9344740	6	88619412	T	G	0.5823	-0.581657	0.08668	1.60E-11
296	rs9350030	6	17122836	G	T	0.3271	0.604316	0.09255	5.19E-11
297	rs935990	11	133089795	C	A	0.6852	0.733761	0.09027	2.56E-16
298	rs9386492	6	106368709	A	C	0.3493	-0.481591	0.08765	3.58E-08
299	rs9406232	6	9079324	A	C	0.3315	-0.529159	0.08864	2.06E-09
300	rs9464641	6	14038947	G	T	0.1779	2.08989	0.1644	2.32E-47
301	rs948018	11	82312014	A	C	0.7327	0.521887	0.09472	3.11E-08
302	rs950275	10	49897219	A	C	0.2718	-0.869407	0.09534	2.65E-20
303	rs9514535	13	107088897	A	C	0.3709	-0.529329	0.08628	7.44E-10
304	rs9516234	13	94100353	C	A	0.7173	0.654504	0.09342	1.73E-12
305	rs9535343	13	50370004	T	G	0.3593	-0.519194	0.08695	2.06E-09
306	rs9537154	13	56100889	A	C	0.2007	-0.578569	0.1041	2.20E-08
307	rs9547491	13	36947826	G	T	0.6858	0.543693	0.0897	1.15E-09
308	rs9558058	13	104012768	T	G	0.1105	-2.65073	0.2053	4.13E-58
309	rs9578483	13	23170754	A	C	0.1392	-0.872274	0.1218	2.78E-13
310	rs9655048	7	5167160	A	C	0.3583	-0.594026	0.08777	1.05E-11
311	rs971732	2	50142117	C	A	0.2351	-2.13877	0.1195	1.06E-85
312	rs9824256	3	113815108	C	A	0.6534	0.507498	0.08745	5.78E-09
313	rs9867503	3	187221936	C	A	0.6952	0.641314	0.0916	1.85E-12
314	rs9869760	3	119233558	A	C	0.2937	-2.0526	0.1062	8.74E-95
315	rs9889777	17	49336793	C	A	0.6923	0.514834	0.09111	1.40E-08
316	rs9988716	10	82715404	A	C	0.1627	-0.673737	0.113	1.64E-09
