# Supplementary material for: Assessing the causality between thyroid and breast neoplasms: A bidirectional Mendelian randomization study
Source: Front Oncol. 2022 Dec 5;12:973161. doi: 10.3389/fonc.2022.973161 (PMC9760946; doi:10.3389/fonc.2022.973161)
Supplement: Supplementary file 4 [file DataSheet_4.csv]

Number	SNP	chr	pos	EA	OA	EAF	��value	SE	pvalue
1	rs10022462	4	89243818	T	C	0.4379	0.0375	0.0062	1.55E-09
2	rs11249433	1	121280613	G	A	0.403	0.0988	0.0065	1.76E-52
3	rs12487185	3	30677269	G	A	0.3128	0.045	0.0066	1.21E-11
4	rs1268974	10	80852378	G	A	0.6132	-0.0793	0.0063	3.71E-36
5	rs1707302	1	46600917	G	A	0.6641	0.0364	0.0066	2.95E-08
6	rs170801	18	24500899	A	C	0.2817	-0.0591	0.007	3.17E-17
7	rs17156577	7	28356889	C	T	0.1121	0.0578	0.0098	4.25E-09
8	rs17185310	1	118195592	A	G	0.3034	0.0395	0.0069	8.70E-09
9	rs2016394	2	172972971	A	G	0.4748	-0.0425	0.0062	6.23E-12
10	rs2253012	14	37228504	T	C	0.4318	0.0433	0.0065	3.13E-11
11	rs2747652	6	152437016	C	T	0.5263	0.0663	0.0062	1.31E-26
12	rs630965	9	110885479	T	C	0.6196	0.0992	0.0064	3.21E-54
13	rs6472903	8	76230301	T	G	0.8261	0.0778	0.0083	4.43E-21
14	rs6562760	13	73957681	G	A	0.766	0.0443	0.0073	1.49E-09
15	rs6569648	6	130349119	T	C	0.7643	0.0512	0.0073	2.98E-12
16	rs7072776	10	22032942	G	A	0.7124	-0.0618	0.0068	1.75E-19
17	rs7258465	19	18533642	C	T	0.3436	-0.0725	0.0066	2.79E-28
18	rs7697216	4	175828036	C	T	0.8819	0.1039	0.0098	1.61E-26
19	rs7971	7	21940960	G	A	0.3531	-0.0365	0.0065	1.93E-08
20	rs941764	14	91841069	G	A	0.3429	0.0463	0.0065	8.21E-13
21	rs9952980	18	42888797	C	T	0.3504	-0.0478	0.0065	1.65E-13
